# Supplementary material for: Evolution of anelloviruses from a circovirus-like ancestor through gradual augmentation of the jelly-roll capsid protein
Source: Virus Evol. 2023 May 27;9(1):vead035. doi: 10.1093/ve/vead035 (PMC10266747; doi:10.1093/ve/vead035)
Supplement: vead035_Supp [file vead035_supp.zip]

Archive with 3 entries (3 files):
- suppl_data/SUPPLEMENTARY INFORMATION.pdf
- suppl_data/Supplementary_data_1.zip
- suppl_data/Supplementary_tables_1-6.zip
